# Supplementary material for: Shifting Trends in Intensive Cardiovascular Care Unit Admission Patterns: Retrospective Insights and Prospective Implications
Source: Diagnostics (Basel). 2025 Oct 11;15(20):2563. doi: 10.3390/diagnostics15202563 (PMC12564537; doi:10.3390/diagnostics15202563)
Supplement: Supplementary file 1 [file diagnostics-15-02563-s001.zip]

Archive with 1 entries (1 files):
- diagnostics-3921969-supplementary.pdf
